# Supplementary material for: Climate‐driven phenological shifts in emergence dates of British bees
Source: Ecol Evol. 2023 Jul 9;13(7):e10284. doi: 10.1002/ece3.10284 (PMC10329875; doi:10.1002/ece3.10284)
Supplement: Supplementary file 2 — Tables S1–S3 [file ECE3-13-e10284-s001.xlsx]

## Sheet: Supp1
Table S1. Species included in this analysis, and their life history traits
Species	Number.of.Records	Number.of.Years	Lecty	Overwintering.Stage	Emergence.Period	Voltinism	Trait.Group
Andrena barbilabris	2936	38	Polylectic	Adult within cocoon	Spring	Univoltine	A
Andrena bicolor	7508	40	Polylectic	Adult within cocoon	Spring	Bivoltine	B
Andrena chrysosceles	5014	40	Polylectic	Adult within cocoon	Spring	Univoltine	A
Andrena cineraria	3849	34	Polylectic	Adult within cocoon	Spring	Variable	C
Andrena clarkella	2797	40	Oligolectic	Adult within cocoon	Spring	Univoltine	D
Andrena denticulata	1150	27	Polylectic	Prepupa	Summer	Univoltine	E
Andrena dorsata	6549	38	Polylectic	Adult within cocoon	Spring	Bivoltine	B
Andrena flavipes	10853	40	Polylectic	Adult within cocoon	Spring	Bivoltine	B
Andrena florea	713	20	Oligolectic	Prepupa	Spring	Univoltine	F
Andrena fucata	1174	30	Polylectic	Prepupa	Spring	Univoltine	G
Andrena fulva	5293	40	Polylectic	Adult within cocoon	Spring	Univoltine	A
Andrena fuscipes	1802	33	Oligolectic	Prepupa	Summer	Univoltine	H
Andrena haemorrhoa	10941	40	Polylectic	Adult within cocoon	Spring	Univoltine	A
Andrena helvola	1213	28	Polylectic	Adult within cocoon	Spring	Univoltine	A
Andrena humilis	709	21	Oligolectic	Adult within cocoon	Spring	Univoltine	D
Andrena labialis	900	21	Oligolectic	Adult within cocoon	Spring	Variable	I
Andrena labiata	1308	25	Polylectic	Adult within cocoon	Spring	Univoltine	A
Andrena minutula	7298	40	Polylectic	Adult within cocoon	Spring	Bivoltine	B
Andrena nigroaenea	6709	40	Polylectic	Adult within cocoon	Spring	Univoltine	A
Andrena nitida	6043	39	Polylectic	Adult within cocoon	Spring	Univoltine	A
Andrena ovatula	2027	34	Polylectic	Adult within cocoon	Spring	Univoltine	A
Andrena praecox	1425	34	Oligolectic	Adult within cocoon	Spring	Univoltine	D
Andrena scotica	7926	40	Polylectic	Adult within cocoon	Spring	Univoltine	A
Andrena subopaca	4141	40	Polylectic	Adult within cocoon	Spring	Variable	C
Andrena synadelpha	678	24	Polylectic	Adult within cocoon	Spring	Univoltine	A
Andrena thoracica	1672	32	Polylectic	Adult within cocoon	Spring	Variable	C
Andrena trimmerana	1311	32	Polylectic	Adult within cocoon	Spring	Bivoltine	B
Anthidium manicatum	1787	30	Polylectic	Prepupa	Summer	Univoltine	E
Anthophora bimaculata	1963	32	Polylectic	Prepupa	Summer	Univoltine	E
Anthophora plumipes	6349	36	Polylectic	Adult within cocoon	Spring	Univoltine	A
Bombus bohemicus	2186	32	No Lectic Status	Adult (female only)	Spring	Univoltine	J
Bombus campestris	1528	33	No Lectic Status	Adult (female only)	Spring	Univoltine	J
Bombus distinguendus	1061	20	Polylectic	Adult (female only)	Summer	Univoltine	K
Bombus hortorum	13773	40	Polylectic	Adult (female only)	Spring	Univoltine	L
Bombus humilis	3438	27	Polylectic	Adult (female only)	Spring	Univoltine	L
Bombus jonellus	3573	32	Polylectic	Adult (female only)	Spring	Bivoltine	M
Bombus lapidarius	27935	40	Polylectic	Adult (female only)	Spring	Univoltine	L
Bombus monticola	1890	34	Polylectic	Adult (female only)	Spring	Univoltine	L
Bombus pascuorum	39605	40	Polylectic	Adult (female only)	Spring	Univoltine	L
Bombus pratorum	16749	40	Polylectic	Adult (female only)	Spring	Bivoltine	M
Bombus ruderarius	797	24	Polylectic	Adult (female only)	Spring	Univoltine	L
Bombus rupestris	1680	23	No Lectic Status	Adult (female only)	Spring	Univoltine	J
Bombus sylvestris	3148	39	No Lectic Status	Adult (female only)	Spring	Univoltine	J
Dasypoda hirtipes	1190	31	Oligolectic	Prepupa	Summer	Univoltine	H
Epeolus cruciger	1454	33	No Lectic Status	Prepupa	Summer	Univoltine	N
Epeolus variegatus	1571	34	No Lectic Status	Prepupa	Summer	Univoltine	N
Halictus rubicundus	4300	40	Polylectic	Adult (female only)	Spring	Univoltine	L
Halictus tumulorum	7413	40	Polylectic	Adult (female only)	Spring	Univoltine	L
Hylaeus brevicornis	1697	35	Polylectic	Prepupa	Summer	Variable	O
Hylaeus communis	5326	40	Polylectic	Prepupa	Summer	Variable	O
Hylaeus confusus	1408	36	Polylectic	Prepupa	Summer	Variable	O
Hylaeus dilatatus	1810	35	Polylectic	Prepupa	Summer	Univoltine	E
Hylaeus hyalinatus	2443	39	Polylectic	Prepupa	Summer	Variable	O
Lasioglossum albipes	4047	40	Polylectic	Adult (female only)	Spring	Univoltine	L
Lasioglossum calceatum	10436	40	Polylectic	Adult (female only)	Spring	Univoltine	L
Lasioglossum fulvicorne	3202	39	Polylectic	Adult (female only)	Spring	Univoltine	L
Lasioglossum laevigatum	695	20	Polylectic	Adult (female only)	Spring	Univoltine	L
Lasioglossum lativentre	1516	27	Polylectic	Adult (female only)	Spring	Univoltine	L
Lasioglossum leucopus	3247	40	Polylectic	Adult (female only)	Spring	Univoltine	L
Lasioglossum leucozonium	6158	40	Polylectic	Adult (female only)	Spring	Univoltine	L
Lasioglossum malachurum	4856	40	Polylectic	Adult (female only)	Spring	Univoltine	L
Lasioglossum minutissimum	2335	40	Polylectic	Adult (female only)	Spring	Univoltine	L
Lasioglossum morio	9084	40	Polylectic	Adult (female only)	Spring	Univoltine	L
Lasioglossum parvulum	2754	39	Polylectic	Adult (female only)	Spring	Univoltine	L
Lasioglossum pauxillum	2939	27	Polylectic	Adult (female only)	Spring	Univoltine	L
Lasioglossum smeathmanellum	3142	40	Polylectic	Adult (female only)	Spring	Univoltine	L
Lasioglossum villosulum	5854	40	Polylectic	Adult (female only)	Spring	Variable	P
Lasioglossum zonulum	1951	36	Polylectic	Adult (female only)	Spring	Univoltine	L
Megachile centuncularis	1954	36	Polylectic	Prepupa	Summer	Univoltine	E
Megachile leachella	1175	28	Polylectic	Prepupa	Summer	Univoltine	E
Megachile ligniseca	1566	29	Polylectic	Prepupa	Summer	Univoltine	E
Megachile maritima	1019	26	Polylectic	Prepupa	Summer	Univoltine	E
Megachile versicolor	1804	34	Polylectic	Prepupa	Summer	Univoltine	E
Megachile willughbiella	2836	36	Polylectic	Prepupa	Summer	Univoltine	E
Melitta leporina	1055	24	Oligolectic	Adult within cocoon	Summer	Univoltine	Q
Melitta tricincta	823	24	Oligolectic	Adult within cocoon	Summer	Univoltine	Q
Osmia aurulenta	1439	29	Polylectic	Adult within cocoon	Spring	Univoltine	A
Osmia bicolor	1784	26	Polylectic	Adult within cocoon	Spring	Univoltine	A
Osmia bicornis	6012	40	Polylectic	Adult within cocoon	Spring	Univoltine	A
Osmia caerulescens	2306	34	Polylectic	Adult within cocoon	Spring	Variable	C
Sphecodes crassus	1134	23	No Lectic Status	Adult (female only)	Spring	Univoltine	J
Sphecodes ephippius	4182	40	No Lectic Status	Adult (female only)	Spring	Univoltine	J
Sphecodes geoffrellus	3209	40	No Lectic Status	Adult (female only)	Spring	Univoltine	J
Sphecodes gibbus	1329	32	No Lectic Status	Adult (female only)	Spring	Univoltine	J
Sphecodes hyalinatus	715	22	No Lectic Status	Adult (female only)	Spring	Univoltine	J
Sphecodes monilicornis	3452	37	No Lectic Status	Adult (female only)	Spring	Univoltine	J
Sphecodes pellucidus	2388	39	No Lectic Status	Adult (female only)	Spring	Univoltine	J
Sphecodes puncticeps	1313	26	No Lectic Status	Adult (female only)	Spring	Univoltine	J

## Sheet: Supp2
Table S2. Species-level models with emergence date (day of year) as a function of time (year).
Species	term	estimate	std.error	statistic	p.value	r.squared
Andre barbilabris	Year	-0.503213	0.153815	-3.27155	0.0216206	0.31083
	n	-0.0359702	0.0458711	-0.784157	0.688878
	Northing	-7.64142e-06	1.18744e-05	-0.64352	0.90485
Andre bicolor	Year	-0.226905	0.11867	-1.91207	0.160541	0.365945
	n	-0.057804	0.0191246	-3.0225	0.0822839
	Northing	7.6778e-06	5.39129e-06	1.42411	0.831524
Andre chrysosceles	Year	-0.269192	0.126529	-2.12752	0.122485	0.286924
	n	-0.0473688	0.0200498	-2.36256	0.173606
	Northing	5.77694e-05	5.4802e-05	1.05415	0.882893
Andre cineraria	Year	-0.183227	0.348075	-0.526401	0.688548	0.105483
	n	-0.0246998	0.0506766	-0.487401	0.831146
	Northing	2.1822e-06	6.22347e-06	0.350641	0.929759
Andre clarkella	Year	-0.296937	0.202445	-1.46675	0.277063	0.209242
	n	-0.101222	0.0679524	-1.4896	0.472716
	Northing	-1.44912e-05	4.8029e-05	-0.301717	0.929759
Andre denticulata	Year	-0.307713	0.137279	-2.24152	0.122485	0.249327
	n	-0.0763702	0.0681702	-1.12029	0.598857
	Northing	3.69161e-06	2.29586e-05	0.160795	0.970318
Andre dorsata	Year	-0.0960108	0.160448	-0.598393	0.649491	0.411931
	n	-0.0472065	0.0128451	-3.67505	0.0357683
	Northing	-2.9623e-06	3.61114e-05	-0.0820322	0.985753
Andre flavipes	Year	-0.310885	0.153089	-2.03075	0.136721	0.477015
	n	-0.040763	0.0100992	-4.03627	0.0238627
	Northing	-5.0124e-06	7.88008e-06	-0.636086	0.90485
Andre florea	Year	-0.363525	0.355404	-1.02285	0.45646	0.182472
	n	0.318795	0.218191	1.46108	0.483355
	Northing	-0.000159905	0.000174495	-0.916385	0.885984
Andre fucata	Year	-0.684882	0.255582	-2.67969	0.0640539	0.241168
	n	-0.263832	0.194689	-1.35514	0.501308
	Northing	-4.08706e-05	3.86625e-05	-1.05711	0.882893
Andre fulva	Year	0.0333249	0.213705	0.155939	0.907904	0.156296
	n	-0.0833276	0.0442873	-1.88153	0.299227
	Northing	1.05042e-05	1.95816e-05	0.53643	0.90485
Andre fuscipes	Year	-0.109263	0.154489	-0.707253	0.61862	0.214541
	n	0.00482029	0.0580148	0.0830872	0.934353
	Northing	-1.30426e-05	5.0798e-06	-2.56754	0.352274
Andre haemorrhoa	Year	-0.157989	0.150423	-1.0503	0.433626	0.17602
	n	-0.0132992	0.0131184	-1.01378	0.599168
	Northing	-1.25415e-05	1.87551e-05	-0.668699	0.90485
Andre helvola	Year	0.222468	0.337536	0.659095	0.631131	0.139391
	n	-0.134425	0.0988712	-1.3596	0.501308
	Northing	-0.000121849	8.37307e-05	-1.45525	0.831524
Andre humilis	Year	-0.408892	0.369089	-1.10784	0.424051	0.145531
	n	-0.281408	0.24731	-1.13788	0.598857
	Northing	-4.74584e-06	5.28586e-06	-0.897838	0.885984
Andre labialis	Year	-0.325795	0.225102	-1.44732	0.280919	0.481406
	n	-0.0958653	0.128873	-0.743876	0.721151
	Northing	-0.000173817	5.43043e-05	-3.2008	0.352274
Andre labiata	Year	-0.350281	0.185084	-1.89256	0.176693	0.466749
	n	-0.216666	0.0843017	-2.57012	0.157027
	Northing	-1.69012e-05	6.21917e-06	-2.71759	0.352274
Andre minutula	Year	-0.191415	0.179592	-1.06583	0.430609	0.299706
	n	-0.0492693	0.0190433	-2.58722	0.135532
	Northing	-3.12607e-05	4.29158e-05	-0.72842	0.90485
Andre nigroaenea	Year	-0.225414	0.164597	-1.36949	0.295614	0.142229
	n	-0.00617138	0.0225187	-0.274056	0.900568
	Northing	-6.67996e-06	9.47643e-06	-0.704902	0.90485
Andre nitida	Year	-0.207316	0.180529	-1.14838	0.392356	0.286009
	n	-0.0247902	0.0155876	-1.59038	0.40867
	Northing	-2.22621e-07	7.71292e-05	-0.00288634	0.997713
Andre ovatula	Year	-0.672156	0.240474	-2.79513	0.0525607	0.214454
	n	-0.0421591	0.110496	-0.381544	0.850452
	Northing	-2.24681e-07	4.3302e-06	-0.051887	0.992808
Andre praecox	Year	-0.305411	0.165261	-1.84805	0.177131	0.261953
	n	-0.156607	0.10641	-1.47173	0.476161
	Northing	7.45143e-05	5.5699e-05	1.3378	0.831524
Andre scotica	Year	-0.196115	0.137434	-1.42697	0.280919	0.284421
	n	-0.041811	0.0187883	-2.22538	0.203717
	Northing	-1.29691e-06	1.32047e-05	-0.0982153	0.985753
Andre subopaca	Year	-0.111823	0.167649	-0.66701	0.630897	0.213601
	n	-0.0903863	0.0329577	-2.74249	0.130622
	Northing	-8.3813e-06	3.78154e-05	-0.221637	0.942471
Andre sydelpha	Year	-0.189066	0.242539	-0.779529	0.59306	0.261898
	n	-0.768534	0.418052	-1.83837	0.32363
	Northing	-5.16953e-06	4.7051e-06	-1.09871	0.882893
Andre thoracica	Year	-0.468908	0.17088	-2.74407	0.0575843	0.219935
	n	-0.0249067	0.0787647	-0.316217	0.896867
	Northing	1.69008e-08	1.70505e-06	0.0099122	0.997713
Andre trimmera	Year	-0.257704	0.124201	-2.07489	0.134275	0.365072
	n	-0.197226	0.0730816	-2.69872	0.130622
	Northing	1.21881e-06	2.76818e-06	0.440291	0.911771
Anthidium manicatum	Year	-0.383796	0.177869	-2.15775	0.122485	0.260054
	n	-0.0712218	0.0808269	-0.881165	0.652644
	Northing	-3.45872e-06	6.88241e-06	-0.502545	0.90485
Anthophora bimaculata	Year	-0.353243	0.162022	-2.18021	0.122485	0.296917
	n	-0.0987496	0.0513114	-1.92452	0.298766
	Northing	1.05972e-06	3.30151e-06	0.320981	0.929759
Anthophora plumipes	Year	-0.265567	0.372571	-0.712797	0.61862	0.241522
	n	-0.0158992	0.0339003	-0.469	0.831146
	Northing	-5.25751e-06	1.79327e-05	-0.29318	0.929759
Bombus bohemicus	Year	-0.570623	0.231821	-2.46148	0.0902589	0.224946
	n	-0.0831936	0.0426391	-1.95111	0.298766
	Northing	2.56459e-05	1.80391e-05	1.42168	0.831524
Bombus campestris	Year	-0.369214	0.302795	-1.21936	0.359	0.203349
	n	-0.228959	0.124378	-1.84083	0.318055
	Northing	-1.84053e-05	5.31069e-05	-0.34657	0.929759
Bombus distinguendus	Year	-1.14619	0.68662	-1.66932	0.234323	0.397385
	n	0.0494003	0.118795	0.415845	0.846594
	Northing	-0.00019136	8.00319e-05	-2.39105	0.419253
Bombus hortorum	Year	-0.0283887	0.211485	-0.134235	0.91007	0.0899117
	n	-0.0102493	0.0103188	-0.993266	0.599168
	Northing	2.40074e-05	2.0692e-05	1.16023	0.882893
Bombus humilis	Year	-0.244273	0.424314	-0.57569	0.660481	0.125183
	n	0.0698668	0.0416236	1.67854	0.391524
	Northing	-0.000107111	0.000150279	-0.712752	0.90485
Bombus jonellus	Year	-1.07682	0.376158	-2.86266	0.0494499	0.266394
	n	-0.0233063	0.0390708	-0.596514	0.828728
	Northing	1.9773e-05	2.22765e-05	0.887619	0.885984
Bombus lapidarius	Year	-0.14983	0.223574	-0.670157	0.630897	0.0834832
	n	-0.00267789	0.00548587	-0.488143	0.831146
	Northing	-2.23112e-05	2.71513e-05	-0.821733	0.90485
Bombus monticola	Year	-0.517057	0.235506	-2.19552	0.122485	0.20268
	n	-0.0582452	0.0464668	-1.25348	0.55325
	Northing	1.19964e-05	3.14232e-05	0.381769	0.929759
Bombus pascuorum	Year	-0.121573	0.198514	-0.612418	0.649304	0.0221817
	n	0.000796121	0.00347198	0.229299	0.900568
	Northing	-1.78884e-05	3.22495e-05	-0.554689	0.90485
Bombus pratorum	Year	-0.61284	0.246561	-2.48555	0.0820521	0.338724
	n	-0.00630963	0.0105582	-0.597604	0.828728
	Northing	-4.32484e-07	4.31294e-05	-0.0100276	0.997713
Bombus ruderarius	Year	-0.47444	0.655298	-0.724007	0.61862	0.103312
	n	-0.198885	0.509385	-0.39044	0.850452
	Northing	3.1805e-05	2.68553e-05	1.18431	0.882893
Bombus rupestris	Year	-0.156421	0.418058	-0.37416	0.783671	0.484976
	n	-0.242513	0.0756976	-3.2037	0.0822839
	Northing	-0.000180654	9.06682e-05	-1.99247	0.542752
Bombus sylvestris	Year	-0.390414	0.256378	-1.52281	0.26169	0.108945
	n	-0.00941845	0.0560199	-0.168127	0.928199
	Northing	5.48537e-05	3.82361e-05	1.43461	0.831524
Dasypoda hirtipes	Year	-0.0619568	0.269735	-0.229695	0.869461	0.0632388
	n	-0.162194	0.157858	-1.02747	0.599168
	Northing	-4.38795e-06	6.6117e-06	-0.663665	0.90485
Epeolus cruciger	Year	-0.054373	0.19607	-0.277314	0.840836	0.300435
	n	0.0170144	0.0760898	0.223609	0.900568
	Northing	-0.000162872	6.42773e-05	-2.5339	0.352274
Epeolus variegatus	Year	-0.625199	0.176401	-3.54419	0.0128385	0.341882
	n	-0.0726468	0.0852395	-0.852267	0.653186
	Northing	5.62472e-06	2.95029e-06	1.9065	0.542752
Halictus rubicundus	Year	-0.553622	0.154225	-3.5897	0.0107685	0.294858
	n	0.0156896	0.0581966	0.269596	0.900568
	Northing	-3.31252e-06	1.38413e-05	-0.239322	0.942471
Halictus tumulorum	Year	-0.685724	0.147652	-4.6442	0.0016378	0.408004
	n	0.00182667	0.0179423	0.101808	0.934353
	Northing	-2.44418e-06	1.16763e-05	-0.209328	0.942471
Hylaeus brevicornis	Year	-0.439866	0.360545	-1.22	0.359	0.0665506
	n	-0.213584	0.188461	-1.13331	0.598857
	Northing	1.8355e-05	3.53632e-05	0.519042	0.90485
Hylaeus communis	Year	0.0691149	0.215159	0.321227	0.814702	0.239273
	n	-0.137146	0.0444253	-3.08711	0.0822839
	Northing	-6.32275e-05	4.75268e-05	-1.33035	0.831524
Hylaeus confusus	Year	-0.205336	0.150296	-1.3662	0.295614	0.140385
	n	-0.207068	0.116996	-1.76987	0.330109
	Northing	-3.09234e-05	4.48622e-05	-0.689298	0.90485
Hylaeus dilatatus	Year	-0.477784	0.301304	-1.58572	0.24044	0.193224
	n	-0.0135572	0.139076	-0.0974803	0.934353
	Northing	-0.000225269	0.000206906	-1.08875	0.882893
Hylaeus hyalitus	Year	-0.254065	0.147727	-1.71983	0.213357	0.111545
	n	0.0561794	0.0565528	0.993396	0.599168
	Northing	-1.21948e-05	2.33608e-05	-0.52202	0.90485
Lasioglossum albipes	Year	-0.673855	0.23021	-2.92713	0.0432357	0.256791
	n	-0.0234895	0.0477483	-0.491945	0.831146
	Northing	7.38661e-06	2.92056e-05	0.252918	0.942471
Lasioglossum calceatum	Year	-0.268692	0.156481	-1.71709	0.213357	0.223498
	n	-0.0158202	0.0130566	-1.21167	0.570859
	Northing	1.67728e-05	1.24146e-05	1.35106	0.831524
Lasioglossum fulvicorne	Year	-0.52996	0.187003	-2.83396	0.0494499	0.236685
	n	-0.0640294	0.0451269	-1.41887	0.483355
	Northing	3.70604e-05	8.04519e-05	0.460653	0.904999
Lasioglossum laevigatum	Year	0.213157	0.437501	0.487215	0.713831	0.157086
	n	-0.242996	0.23555	-1.03161	0.599168
	Northing	0.00047469	0.00035391	1.34127	0.831524
Lasioglossum lativentre	Year	-0.0751198	0.456872	-0.164422	0.907904	0.263393
	n	-0.257614	0.1228	-2.09783	0.275013
	Northing	-0.000143268	6.9324e-05	-2.06665	0.542752
Lasioglossum leucopus	Year	-0.211346	0.173761	-1.2163	0.359	0.138211
	n	-0.089587	0.0665017	-1.34714	0.501308
	Northing	-2.2757e-05	2.06601e-05	-1.1015	0.882893
Lasioglossum leucozonium	Year	-0.108024	0.177226	-0.609524	0.649304	0.105615
	n	-0.0357731	0.0221887	-1.61222	0.407081
	Northing	6.78109e-06	1.09691e-05	0.618202	0.90485
Lasioglossum malachurum	Year	-0.377867	0.16249	-2.32547	0.108103	0.276004
	n	-0.0417966	0.0172148	-2.42794	0.162494
	Northing	0.000290184	0.000119213	2.43416	0.352274
Lasioglossum minutissimum	Year	-0.205522	0.213637	-0.962014	0.463638	0.0270456
	n	-0.020662	0.0949327	-0.217649	0.900568
	Northing	8.73574e-07	1.171e-05	0.0746005	0.985753
Lasioglossum morio	Year	-0.362783	0.163624	-2.21718	0.122485	0.12516
	n	0.0156763	0.0145662	1.07621	0.599168
	Northing	4.54824e-06	6.7486e-06	0.673954	0.90485
Lasioglossum parvulum	Year	-0.267372	0.184021	-1.45294	0.278633	0.100891
	n	0.0077051	0.0620024	0.124271	0.934353
	Northing	-1.65033e-05	1.67194e-05	-0.987073	0.885984
Lasioglossum pauxillum	Year	-0.465825	0.312014	-1.49296	0.277063	0.125538
	n	-0.0230492	0.0427829	-0.538749	0.831146
	Northing	3.37705e-05	4.89221e-05	0.690291	0.90485
Lasioglossum smeathmanellum	Year	-0.391605	0.238583	-1.64138	0.234323	0.101028
	n	0.0797108	0.0749776	1.06313	0.599168
	Northing	7.86621e-06	8.29058e-06	0.948814	0.885984
Lasioglossum villosulum	Year	-0.548799	0.208647	-2.63027	0.0640539	0.165855
	n	0.0133707	0.0315158	0.424254	0.846594
	Northing	6.01703e-06	1.13456e-05	0.530341	0.90485
Lasioglossum zonulum	Year	-0.531188	0.266978	-1.98963	0.147293	0.267995
	n	-0.340563	0.127646	-2.66803	0.130622
	Northing	-1.27552e-05	8.5326e-05	-0.149488	0.970318
Megachile centuncularis	Year	-0.236902	0.243935	-0.971169	0.463638	0.100341
	n	-0.0609782	0.118278	-0.51555	0.831146
	Northing	-1.02724e-06	1.10106e-05	-0.0932956	0.985753
Megachile leachella	Year	-0.0333105	0.261578	-0.127344	0.91007	0.0996895
	n	-0.212038	0.176832	-1.19909	0.576038
	Northing	-3.97001e-06	4.26901e-06	-0.929959	0.885984
Megachile ligniseca	Year	-1.58179	0.693542	-2.28074	0.122485	0.18576
	n	0.532323	0.27343	1.94683	0.298766
	Northing	0.000327178	0.000171413	1.90871	0.542752
Megachile maritima	Year	-0.540307	0.270007	-2.00108	0.149783	0.183772
	n	0.0819227	0.170489	0.480516	0.831146
	Northing	4.84971e-06	4.70614e-06	1.03051	0.885984
Megachile versicolor	Year	-0.495733	0.302977	-1.63621	0.234323	0.146207
	n	-0.0889264	0.101709	-0.874325	0.652644
	Northing	0.000113745	8.83691e-05	1.28716	0.831524
Megachile willughbiella	Year	-0.703682	0.168166	-4.18445	0.00365374	0.392528
	n	0.00352604	0.0419037	0.0841463	0.934353
	Northing	1.35241e-05	1.00539e-05	1.34516	0.831524
Melitta lepori	Year	-0.369347	0.170316	-2.1686	0.124214	0.220737
	n	-0.0271899	0.101987	-0.266601	0.900568
	Northing	-1.63584e-06	4.73973e-06	-0.345133	0.929759
Melitta tricincta	Year	-0.268507	0.157708	-1.70256	0.229116	0.135599
	n	-0.0500568	0.118904	-0.420984	0.846594
	Northing	4.7812e-05	6.1354e-05	0.77928	0.90485
Osmia aurulenta	Year	-0.208666	0.214252	-0.973928	0.463638	0.0598822
	n	0.0383118	0.0805834	0.475431	0.831146
	Northing	7.60085e-06	7.85344e-06	0.967837	0.885984
Osmia bicolor	Year	-0.194144	0.461905	-0.420311	0.755829	0.00922099
	n	0.0171745	0.108254	0.15865	0.928199
	Northing	2.82843e-05	0.000128427	0.220236	0.942471
Osmia bicornis	Year	-0.291081	0.205405	-1.41711	0.280919	0.298269
	n	-0.0252205	0.0257353	-0.979997	0.599168
	Northing	8.63608e-06	2.7063e-05	0.31911	0.929759
Osmia caerulescens	Year	-0.0409754	0.464078	-0.0882941	0.93025	0.202862
	n	-0.0373422	0.151463	-0.246544	0.900568
	Northing	-0.000241625	0.000108153	-2.23411	0.419253
Sphecodes crassus	Year	-1.56549	0.479694	-3.26352	0.0327003	0.477147
	n	-0.423705	0.202439	-2.093	0.275013
	Northing	-2.36802e-05	1.4175e-05	-1.67057	0.815458
Sphecodes ephippius	Year	-0.760698	0.166537	-4.56773	0.0016378	0.44833
	n	-0.0336309	0.0267615	-1.25669	0.55325
	Northing	5.10429e-06	1.20234e-05	0.424528	0.912096
Sphecodes geoffrellus	Year	-0.802729	0.197463	-4.06522	0.00365374	0.383368
	n	-0.145298	0.0639646	-2.27153	0.197607
	Northing	7.48183e-06	1.45101e-05	0.51563	0.90485
Sphecodes gibbus	Year	-0.928633	0.249824	-3.71715	0.0107685	0.367834
	n	-0.165844	0.150118	-1.10476	0.598857
	Northing	-6.28985e-06	1.12851e-05	-0.557358	0.90485
Sphecodes hyalitus	Year	-0.507939	0.313664	-1.61938	0.24044	0.174196
	n	0.231289	0.258099	0.896125	0.652644
	Northing	-4.92614e-05	8.04196e-05	-0.612555	0.90485
Sphecodes monilicornis	Year	-0.899152	0.210231	-4.27696	0.00335084	0.387731
	n	-0.0371365	0.0472917	-0.785264	0.688878
	Northing	-4.58156e-06	9.34604e-06	-0.490215	0.90485
Sphecodes pellucidus	Year	-0.70727	0.14291	-4.94904	0.0016378	0.425937
	n	-0.0315659	0.0549734	-0.574204	0.831146
	Northing	-7.69802e-06	1.64983e-05	-0.466595	0.904999
Sphecodes puncticeps	Year	-0.714241	0.323226	-2.20973	0.122485	0.273861
	n	-0.139504	0.160134	-0.871168	0.652644
	Northing	1.27939e-05	1.08755e-05	1.1764	0.882893

## Sheet: Supp3
Table S3. Species-level models with emergence date (day of year) as a function of temperature.
Species	term	estimate	std.error	statistic	p.value	r.squared
Andrena barbilabris	Temp	-6.86404	1.55301	-4.41982	0.000337108	0.424525
	n	-0.000579768	0.0436693	-0.0132763	0.989485
	Northing	-1.37422e-05	1.05942e-05	-1.29714	0.688143
Andrena bicolor	Temp	-4.39157	1.16864	-3.75784	0.00166699	0.498589
	n	-0.0438836	0.01787	-2.45572	0.249592
	Northing	4.98226e-06	4.8245e-06	1.0327	0.843437
Andrena chrysosceles	Temp	-6.53316	1.02909	-6.34851	3.94556e-06	0.632403
	n	-0.0197694	0.0152223	-1.29871	0.614587
	Northing	8.24219e-06	3.85784e-05	0.213648	0.963146
Andrena cineraria	Temp	-4.3599	1.54527	-2.82145	0.0142729	0.264227
	n	-0.0241986	0.0271679	-0.890708	0.631624
	Northing	2.47256e-06	5.55653e-06	0.444983	0.915438
Andrena clarkella	Temp	-7.27148	1.54965	-4.69232	0.000187536	0.482738
	n	-0.0734407	0.0520519	-1.41092	0.565706
	Northing	-3.57233e-05	3.58508e-05	-0.996445	0.843437
Andrena denticulata	Temp	-3.56927	2.26932	-1.57283	0.153898	0.174165
	n	-0.0713292	0.0715324	-0.997159	0.63127
	Northing	-6.78588e-06	2.30288e-05	-0.29467	0.963146
Andrena dorsata	Temp	-6.11544	0.967225	-6.32267	4.3076e-06	0.722712
	n	-0.0217751	0.0089577	-2.43089	0.249592
	Northing	2.97722e-05	2.16238e-05	1.37683	0.688143
Andrena flavipes	Temp	-6.87245	1.20627	-5.69727	1.65353e-05	0.695774
	n	-0.0318185	0.00785344	-4.05153	0.0236622
	Northing	-1.14886e-05	6.92561e-06	-1.65886	0.683615
Andrena florea	Temp	-5.90873	2.52108	-2.34373	0.0437755	0.351616
	n	0.347753	0.193721	1.79512	0.447559
	Northing	-1.65897e-05	0.000138903	-0.119434	0.963146
Andrena fucata	Temp	-8.20917	2.703	-3.03706	0.010204	0.28783
	n	-0.0869231	0.177927	-0.488532	0.791506
	Northing	-1.98724e-05	3.697e-05	-0.537529	0.91099
Andrena fulva	Temp	-7.18634	1.15458	-6.2242	4.3076e-06	0.595025
	n	-0.0329428	0.0237147	-1.38913	0.565706
	Northing	2.12545e-05	1.46087e-05	1.45492	0.688143
Andrena fuscipes	Temp	-4.62084	2.60773	-1.77198	0.107715	0.279052
	n	0.0313732	0.0577323	0.543425	0.776226
	Northing	-1.18356e-05	4.92062e-06	-2.4053	0.289032
Andrena haemorrhoa	Temp	-5.89707	0.910999	-6.4732	3.25156e-06	0.593111
	n	0.00277549	0.00792688	0.350137	0.832382
	Northing	-7.28772e-06	1.73018e-05	-0.421212	0.915438
Andrena helvola	Temp	-6.01818	1.54	-3.9079	0.0018297	0.473034
	n	-0.0856231	0.0770294	-1.11156	0.63127
	Northing	-2.63256e-05	4.00647e-05	-0.657077	0.900341
Andrena humilis	Temp	-7.06188	2.58106	-2.73604	0.0213361	0.373233
	n	-0.212845	0.187961	-1.13239	0.63127
	Northing	-8.93194e-07	4.7486e-06	-0.188096	0.963146
Andrena labialis	Temp	-7.06076	2.38485	-2.96067	0.0142729	0.615673
	n	0.101074	0.132172	0.764717	0.656286
	Northing	-0.000204519	4.67141e-05	-4.3781	0.0360811
Andrena labiata	Temp	-4.60364	1.79908	-2.55889	0.0255431	0.524165
	n	-0.122145	0.0838057	-1.45748	0.565706
	Northing	-1.55094e-05	5.92957e-06	-2.6156	0.289032
Andrena minutula	Temp	-5.44657	0.95964	-5.67563	1.65353e-05	0.612635
	n	-0.0277334	0.0145839	-1.90164	0.443215
	Northing	-3.38288e-05	2.20207e-05	-1.53623	0.688143
Andrena nigroaenea	Temp	-5.62845	1.17601	-4.78605	0.000149432	0.443545
	n	0.0131286	0.0166492	0.788544	0.645868
	Northing	-1.30063e-05	8.78017e-06	-1.48132	0.688143
Andrena nitida	Temp	-5.1224	0.713116	-7.18313	1.15362e-06	0.705425
	n	-0.0088827	0.00879521	-1.00995	0.63127
	Northing	-6.22552e-05	3.35435e-05	-1.85595	0.57716
Andrena ovatula	Temp	-10.7182	2.16791	-4.94404	0.000149432	0.461028
	n	0.0475508	0.0926076	0.513466	0.791373
	Northing	-3.36551e-06	3.71091e-06	-0.906924	0.863583
Andrena praecox	Temp	-6.09097	1.39185	-4.37616	0.000483644	0.504073
	n	-0.0897438	0.0879869	-1.01997	0.63127
	Northing	4.45444e-05	4.32626e-05	1.02963	0.843437
Andrena scotica	Temp	-5.30574	1.09921	-4.82685	0.000148705	0.541747
	n	-0.0189376	0.0153145	-1.23658	0.63127
	Northing	-8.50614e-06	1.48594e-05	-0.57244	0.91099
Andrena subopaca	Temp	-5.85257	1.1926	-4.9074	0.000124457	0.535453
	n	-0.0460249	0.0254571	-1.80794	0.447559
	Northing	1.37521e-05	2.43151e-05	0.565578	0.91099
Andrena synadelpha	Temp	-5.01201	2.56818	-1.95158	0.0818829	0.361134
	n	-0.992223	0.40904	-2.42573	0.249592
	Northing	-2.94694e-06	4.51945e-06	-0.652057	0.900341
Andrena thoracica	Temp	-5.41499	1.82093	-2.97375	0.0107834	0.254615
	n	0.0278943	0.0781504	0.356931	0.832382
	Northing	-1.00196e-06	1.66365e-06	-0.602266	0.91099
Andrena trimmerana	Temp	-4.43092	1.2713	-3.48533	0.0037317	0.487281
	n	-0.111893	0.0706725	-1.58325	0.550036
	Northing	-8.93067e-10	2.46993e-06	-0.000361575	0.999714
Anthidium manicatum	Temp	-8.01958	1.4585	-5.49851	6.13438e-05	0.596617
	n	-0.100776	0.0541387	-1.86143	0.447559
	Northing	-1.96716e-06	5.09166e-06	-0.386349	0.936509
Anthophora bimaculata	Temp	-7.54516	2.16303	-3.48823	0.00366766	0.426697
	n	-0.0470676	0.050464	-0.932697	0.631624
	Northing	-2.14771e-08	2.89554e-06	-0.00741729	0.999714
Anthophora plumipes	Temp	-5.44212	1.57009	-3.46613	0.00363351	0.442959
	n	-0.027712	0.0120504	-2.29968	0.249592
	Northing	-4.26188e-06	1.54748e-05	-0.275407	0.963146
Bombus bohemicus	Temp	-5.56162	2.01245	-2.7636	0.0157008	0.26027
	n	-0.0311485	0.0397742	-0.783133	0.645868
	Northing	5.40083e-06	1.48873e-05	0.362781	0.945137
Bombus campestris	Temp	-9.04118	3.26489	-2.76922	0.015235	0.337651
	n	-0.125015	0.120762	-1.03522	0.63127
	Northing	-2.55893e-06	4.60833e-05	-0.0555284	0.990112
Bombus distinguendus	Temp	3.798	7.38993	0.513943	0.630289	0.303922
	n	0.0510361	0.12826	0.39791	0.828424
	Northing	-0.000248809	0.000102954	-2.41669	0.289032
Bombus hortorum	Temp	-7.67962	1.23577	-6.21443	4.44199e-06	0.570035
	n	0.00652625	0.00578269	1.12859	0.63127
	Northing	3.27077e-05	1.42911e-05	2.28868	0.289032
Bombus humilis	Temp	-1.79585	3.37548	-0.532027	0.628372	0.123366
	n	0.0585287	0.0355563	1.64609	0.524962
	Northing	-7.76663e-05	0.000141797	-0.547729	0.91099
Bombus jonellus	Temp	-12.5096	3.6321	-3.44418	0.00394956	0.341797
	n	-0.0119578	0.0382494	-0.312629	0.854012
	Northing	3.55732e-05	2.20345e-05	1.61443	0.688143
Bombus lapidarius	Temp	-7.12115	1.08379	-6.57062	3.03228e-06	0.579085
	n	0.00257625	0.00265506	0.970319	0.63127
	Northing	2.39496e-06	1.88796e-05	0.126854	0.963146
Bombus monticola	Temp	-8.65357	2.6151	-3.30908	0.00501483	0.325017
	n	-0.0457379	0.0430985	-1.06124	0.63127
	Northing	2.57037e-05	2.89997e-05	0.886343	0.863583
Bombus pascuorum	Temp	-7.82845	1.0616	-7.37421	1.11301e-06	0.61212
	n	0.00508232	0.00173608	2.92748	0.175143
	Northing	-2.97273e-06	2.05365e-05	-0.144754	0.963146
Bombus pratorum	Temp	-7.49684	1.62742	-4.60658	0.000230249	0.514268
	n	-0.0152203	0.0068495	-2.2221	0.262692
	Northing	1.60055e-05	3.79255e-05	0.422026	0.915438
Bombus ruderarius	Temp	-0.390576	5.7625	-0.067779	0.94667	0.0787961
	n	-0.334521	0.510281	-0.655561	0.703954
	Northing	2.35079e-05	2.45982e-05	0.955673	0.858587
Bombus rupestris	Temp	-5.03639	2.19422	-2.2953	0.0443622	0.593811
	n	-0.217629	0.0677038	-3.21443	0.175143
	Northing	-0.000198788	5.63495e-05	-3.52777	0.0989561
Bombus sylvestris	Temp	-8.15683	2.65555	-3.07162	0.00768272	0.25164
	n	-0.00122387	0.0475297	-0.0257496	0.989485
	Northing	4.72516e-05	3.27754e-05	1.44168	0.688143
Dasypoda hirtipes	Temp	-4.28998	3.90854	-1.09759	0.310282	0.101498
	n	-0.130303	0.149197	-0.873367	0.631624
	Northing	-5.26837e-06	6.48742e-06	-0.81209	0.869736
Epeolus cruciger	Temp	0.390613	2.89119	0.135105	0.903732	0.299021
	n	0.0134752	0.0780086	0.17274	0.950461
	Northing	-0.000177948	5.77312e-05	-3.08235	0.131209
Epeolus variegatus	Temp	-8.63679	2.86554	-3.01401	0.009539	0.283334
	n	-0.0760509	0.0895362	-0.849387	0.631624
	Northing	3.41565e-06	3.12075e-06	1.0945	0.840916
Halictus rubicundus	Temp	-6.33155	1.65577	-3.82394	0.0014913	0.319047
	n	-0.00165098	0.0557374	-0.0296206	0.989485
	Northing	-9.65343e-06	1.3275e-05	-0.727191	0.900341
Halictus tumulorum	Temp	-8.0586	1.63949	-4.9153	0.000122302	0.433506
	n	-0.000309812	0.0173627	-0.0178436	0.989485
	Northing	-8.65877e-06	1.11739e-05	-0.77491	0.869736
Hylaeus brevicornis	Temp	-2.09465	4.13266	-0.506852	0.630289	0.0285576
	n	-0.15043	0.183819	-0.818358	0.636644
	Northing	1.33549e-06	3.26149e-05	0.0409473	0.990112
Hylaeus communis	Temp	-3.03396	2.7599	-1.0993	0.310282	0.26187
	n	-0.108346	0.0444405	-2.43801	0.249592
	Northing	-4.67765e-05	4.08861e-05	-1.14407	0.840916
Hylaeus confusus	Temp	-5.10337	1.99752	-2.55486	0.0221151	0.244376
	n	-0.159522	0.110953	-1.43775	0.565706
	Northing	-1.2863e-05	4.21692e-05	-0.305034	0.963146
Hylaeus dilatatus	Temp	-5.37418	3.92949	-1.36766	0.207148	0.177417
	n	0.0103409	0.140539	0.07358	0.989485
	Northing	-0.000313334	0.000189741	-1.65138	0.683615
Hylaeus hyalinatus	Temp	-5.75158	1.80587	-3.18494	0.00581317	0.252971
	n	0.0637015	0.0506648	1.25731	0.63127
	Northing	-1.41561e-05	2.06398e-05	-0.685863	0.900341
Lasioglossum albipes	Temp	-4.19842	2.4493	-1.71413	0.116239	0.149335
	n	-0.0424332	0.0505577	-0.839302	0.631624
	Northing	-3.59448e-05	2.64566e-05	-1.35863	0.688143
Lasioglossum calceatum	Temp	-5.75233	1.46551	-3.92515	0.00122179	0.411683
	n	-0.0101778	0.0108696	-0.936354	0.631624
	Northing	1.93663e-05	1.07637e-05	1.79922	0.589394
Lasioglossum fulvicorne	Temp	-5.72597	2.3824	-2.40345	0.0298025	0.194476
	n	-0.0345845	0.049182	-0.703194	0.679676
	Northing	3.79375e-05	8.34526e-05	0.4546	0.915438
Lasioglossum laevigatum	Temp	-2.74097	3.12961	-0.875819	0.428144	0.183714
	n	-0.170735	0.247247	-0.690543	0.687154
	Northing	0.000250519	0.000319725	0.783546	0.869736
Lasioglossum lativentre	Temp	-5.42902	3.88198	-1.39852	0.20367	0.388401
	n	-0.252527	0.114639	-2.2028	0.281474
	Northing	-0.000134658	5.78647e-05	-2.32712	0.289032
Lasioglossum leucopus	Temp	-3.91503	1.93866	-2.01946	0.0649572	0.194093
	n	-0.0664658	0.0659182	-1.00831	0.63127
	Northing	-2.49661e-05	1.89029e-05	-1.32075	0.688143
Lasioglossum leucozonium	Temp	-2.99237	2.28908	-1.30723	0.224989	0.137334
	n	-0.0302095	0.0222822	-1.35577	0.577086
	Northing	8.95857e-06	1.09205e-05	0.820341	0.869736
Lasioglossum malachurum	Temp	-4.41946	1.52597	-2.89617	0.011165	0.327542
	n	-0.0254728	0.0181204	-1.40576	0.565706
	Northing	0.000154572	0.000100708	1.53485	0.688143
Lasioglossum minutissimum	Temp	-7.61997	2.21801	-3.4355	0.0035827	0.248435
	n	0.0363023	0.085085	0.426659	0.821539
	Northing	2.28582e-06	1.02894e-05	0.222153	0.963146
Lasioglossum morio	Temp	-8.07403	1.2015	-6.71997	2.58352e-06	0.568168
	n	0.0264191	0.0100425	2.63073	0.249592
	Northing	6.15273e-06	4.69928e-06	1.30929	0.688143
Lasioglossum parvulum	Temp	-7.42699	1.62495	-4.5706	0.000257553	0.408986
	n	0.0797764	0.0528167	1.51044	0.565706
	Northing	-9.44079e-06	1.38715e-05	-0.680587	0.900341
Lasioglossum pauxillum	Temp	-8.76142	2.26353	-3.87069	0.00194899	0.419156
	n	-0.0101215	0.0345378	-0.293055	0.86007
	Northing	7.45848e-06	3.69481e-05	0.201864	0.963146
Lasioglossum smeathmanellum	Temp	-5.57632	2.70389	-2.06233	0.0601107	0.135847
	n	0.0890194	0.0739145	1.20436	0.63127
	Northing	7.22037e-06	8.11698e-06	0.889539	0.863583
Lasioglossum villosulum	Temp	-7.57901	2.25533	-3.36049	0.00394956	0.243013
	n	0.0302387	0.0305418	0.990073	0.63127
	Northing	5.28422e-06	1.05992e-05	0.498549	0.91099
Lasioglossum zonulum	Temp	-8.78791	3.26107	-2.69479	0.0168825	0.329582
	n	-0.288218	0.123556	-2.33268	0.249592
	Northing	1.00477e-05	8.13538e-05	0.123507	0.963146
Megachile centuncularis	Temp	-8.22981	2.13309	-3.85816	0.0014913	0.367871
	n	-0.0278534	0.078159	-0.356368	0.832382
	Northing	4.85326e-06	9.30191e-06	0.521748	0.91099
Megachile leachella	Temp	-2.42555	3.09156	-0.784572	0.472604	0.12161
	n	-0.182738	0.162354	-1.12555	0.63127
	Northing	-4.74752e-06	4.27597e-06	-1.11028	0.840916
Megachile ligniseca	Temp	-10.1475	4.60267	-2.2047	0.0484647	0.176458
	n	0.245874	0.216844	1.13387	0.63127
	Northing	4.87839e-05	0.000107856	0.452304	0.915438
Megachile maritima	Temp	-5.68008	3.33286	-1.70426	0.123461	0.147727
	n	0.124958	0.174833	0.71473	0.679676
	Northing	3.23938e-06	4.77389e-06	0.678562	0.900341
Megachile versicolor	Temp	-7.03677	2.52697	-2.78467	0.0147054	0.261026
	n	-0.0885132	0.0921238	-0.960808	0.63127
	Northing	4.97487e-05	5.76504e-05	0.862937	0.869041
Megachile willughbiella	Temp	-9.70687	1.69785	-5.71716	2.01652e-05	0.537287
	n	0.0143497	0.036465	0.39352	0.828424
	Northing	6.54198e-06	8.44051e-06	0.775069	0.869736
Melitta leporina	Temp	-8.83696	2.49164	-3.54664	0.00414234	0.409123
	n	0.0104199	0.0900258	0.115743	0.975523
	Northing	-4.14616e-06	4.03461e-06	-1.02765	0.843437
Melitta tricincta	Temp	-7.79426	1.89996	-4.10233	0.00152294	0.462554
	n	-0.0460415	0.0934896	-0.492478	0.791506
	Northing	5.17765e-05	4.72994e-05	1.09466	0.840916
Osmia aurulenta	Temp	-5.41132	2.06664	-2.61842	0.0213361	0.234223
	n	0.0638053	0.0734338	0.868882	0.631624
	Northing	6.56742e-06	6.91027e-06	0.950386	0.858587
Osmia bicolor	Temp	-7.51483	2.58502	-2.90707	0.0142729	0.29716
	n	0.0564724	0.123655	0.456695	0.809119
	Northing	-1.20843e-05	0.000103206	-0.11709	0.963146
Osmia bicornis	Temp	-4.18812	1.17036	-3.5785	0.00253241	0.437842
	n	-0.0295538	0.0169093	-1.74778	0.447559
	Northing	-1.10692e-06	2.27997e-05	-0.0485498	0.990112
Osmia caerulescens	Temp	-2.83918	4.52224	-0.627826	0.567262	0.21334
	n	0.004115	0.154594	0.0266181	0.989485
	Northing	-0.000227665	9.8173e-05	-2.31902	0.289032
Sphecodes crassus	Temp	-21.6667	4.3997	-4.92459	0.000337108	0.641565
	n	-0.308112	0.170904	-1.80284	0.447559
	Northing	-2.43348e-05	1.17283e-05	-2.07488	0.456052
Sphecodes ephippius	Temp	-8.49299	1.90999	-4.44662	0.000307432	0.437531
	n	-0.0271216	0.0275055	-0.986045	0.63127
	Northing	-5.9244e-06	1.17524e-05	-0.504101	0.91099
Sphecodes geoffrellus	Temp	-7.77923	2.40753	-3.2312	0.00515432	0.302568
	n	-0.0975972	0.0702213	-1.38985	0.565706
	Northing	-1.98933e-06	1.50843e-05	-0.131881	0.963146
Sphecodes gibbus	Temp	-11.5279	2.85906	-4.03207	0.00127771	0.403499
	n	-0.123485	0.146088	-0.845277	0.631624
	Northing	3.06275e-06	1.13919e-05	0.268854	0.963146
Sphecodes hyalinatus	Temp	-6.79409	2.4115	-2.81738	0.017009	0.343423
	n	0.240295	0.227873	1.05451	0.63127
	Northing	-4.02146e-05	7.18013e-05	-0.560082	0.91099
Sphecodes monilicornis	Temp	-9.73943	2.15638	-4.51656	0.000304304	0.411888
	n	-0.0271143	0.0467387	-0.580125	0.754361
	Northing	-1.06956e-06	9.22704e-06	-0.115916	0.963146
Sphecodes pellucidus	Temp	-6.79359	1.77893	-3.81893	0.0014913	0.311216
	n	-0.00714591	0.0616395	-0.115931	0.975523
	Northing	-4.13579e-06	1.80939e-05	-0.228574	0.963146
Sphecodes puncticeps	Temp	-7.06392	4.61078	-1.53205	0.163992	0.198234
	n	-0.141761	0.168461	-0.841504	0.631624
	Northing	1.57468e-05	1.1448e-05	1.37551	0.688143
